# Supplementary material for: How Environmental and Ecological Stressors Reprogram Honey Bee Chemistry Through the Microbiome–Metabolome Axis
Source: Insects. 2026 Mar 19;17(3):336. doi: 10.3390/insects17030336 (PMC13027192; doi:10.3390/insects17030336)
Supplement: Supplementary file 1 [file insects-17-00336-s001.zip]

Archive with 1 entries (1 files):
- insects-4167146-supplementary.pdf
